# Supplementary material for: Application of the entropy-DEMATEL-VIKOR multicriteria decision-making method in public charging infrastructure
Source: PLoS One. 2021 Oct 21;16(10):e0258209. doi: 10.1371/journal.pone.0258209 (PMC8530324; doi:10.1371/journal.pone.0258209)
Supplement: S1 File — (XLS) [file pone.0258209.s001.xls]

## Sheet: entropy
X	C1	C2	C3	C4	C5	C6	C7	C8	C9	C10	C11	C12	C13
1	1	4	3	4	2	2	5	4	4	5	2	3	2
2	4	2	2	3	4	2	4	4	5	2	4	5	2
3	3	3	3	3	2	2	3	4	4	3	2	2	4
4	4	2	5	4	3	1	4	4	2	4	2	1	4
5	2	4	1	4	3	4	5	4	3	4	3	3	2
6	3	2	4	4	4	5	4	5	2	5	4	1	1
7	3	2	3	2	5	4	4	4	5	4	5	3	2
8	2	4	1	5	3	3	5	2	5	4	3	3	2
9	4	2	5	4	2	2	4	3	1	5	3	1	1
10	3	3	4	4	2	2	5	3	4	4	3	4	2
min	1	2	1	2	2	1	3	2	1	2	2	1	1
max	4	4	5	5	5	5	5	5	5	5	5	5	4
max-min	3	2	4	3	3	4	2	3	4	3	3	4	3
Y	0	1	0.5	0.666667	0	0.25	1	0.666667	0.75	1	0	0.5	0.333333
	1	0	0.25	0.333333	0.666667	0.25	0.5	0.666667	1	0	0.666667	1	0.333333
	0.666667	0.5	0.5	0.333333	0	0.25	0	0.666667	0.75	0.333333	0	0.25	1
	1	0	1	0.666667	0.333333	0	0.5	0.666667	0.25	0.666667	0	0	1
	0.333333	1	0	0.666667	0.333333	0.75	1	0.666667	0.5	0.666667	0.333333	0.5	0.333333
	0.666667	0	0.75	0.666667	0.666667	1	0.5	1	0.25	1	0.666667	0	0
	0.666667	0	0.5	0	1	0.75	0.5	0.666667	1	0.666667	1	0.5	0.333333
	0.333333	1	0	1	0.333333	0.5	1	0	1	0.666667	0.333333	0.5	0.333333
	1	0	1	0.666667	0	0.25	0.5	0.333333	0	1	0.333333	0	0
	0.666667	0.5	0.75	0.666667	0	0.25	1	0.333333	0.75	0.666667	0.333333	0.75	0.333333
SUM	6.33333	4	5.25	5.66667	3.33333	4.25	6.5	5.66667	6.25	6.66667	3.66667	4	4
P	0	0.25	0.0952381	0.117647	0	0.0588235	0.153846	0.117647	0.12	0.15	0	0.125	0.0833333
	0.157895	0	0.047619	0.0588235	0.2	0.0588235	0.0769231	0.117647	0.16	0	0.181818	0.25	0.0833333
	0.105263	0.125	0.0952381	0.0588235	0	0.0588235	0	0.117647	0.12	0.05	0	0.0625	0.25
	0.157895	0	0.190476	0.117647	0.1	0	0.0769231	0.117647	0.04	0.1	0	0	0.25
	0.0526316	0.25	0	0.117647	0.1	0.176471	0.153846	0.117647	0.08	0.1	0.0909091	0.125	0.0833333
	0.105263	0	0.142857	0.117647	0.2	0.235294	0.0769231	0.176471	0.04	0.15	0.181818	0	0
	0.105263	0	0.0952381	0	0.3	0.176471	0.0769231	0.117647	0.16	0.1	0.272727	0.125	0.0833333
	0.0526316	0.25	0	0.176471	0.1	0.117647	0.153846	0	0.16	0.1	0.0909091	0.125	0.0833333
	0.157895	0	0.190476	0.117647	0	0.0588235	0.0769231	0.0588235	0	0.15	0.0909091	0	0
	0.105263	0.125	0.142857	0.117647	0	0.0588235	0.153846	0.0588235	0.12	0.1	0.0909091	0.1875	0.0833333
pINp	0	-0.346574	-0.223941	-0.251772	0	-0.16666	-0.28797	-0.251772	-0.254432	-0.284568	0	-0.25993	-0.207076
	-0.291446	0	-0.144977	-0.16666	-0.321888	-0.16666	-0.197304	-0.251772	-0.293213	0	-0.309954	-0.346574	-0.207076
	-0.236978	-0.25993	-0.223941	-0.16666	0	-0.16666	0	-0.251772	-0.254432	-0.149787	0	-0.173287	-0.346574
	-0.291446	0	-0.315853	-0.251772	-0.230259	0	-0.197304	-0.251772	-0.128755	-0.230259	0	0	-0.346574
	-0.15497	-0.346574	0	-0.251772	-0.230259	-0.306106	-0.28797	-0.251772	-0.202058	-0.230259	-0.21799	-0.25993	-0.207076
	-0.236978	0	0	-0.251772	-0.321888	-0.340452	-0.197304	-0.306106	-0.128755	-0.284568	-0.309954	0	0
	-0.236978	0	-0.223941	0	-0.361192	-0.306106	-0.197304	-0.251772	-0.293213	-0.230259	-0.35435	-0.25993	-0.207076
	-0.15497	-0.346574	0	-0.306106	-0.230259	-0.251772	-0.28797	0	-0.293213	-0.230259	-0.21799	-0.25993	-0.207076
	-0.291446	0	-0.315853	-0.251772	0	-0.16666	-0.197304	-0.16666	0	-0.284568	-0.21799	0	0
	-0.236978	-0.25993	-0.277987	-0.251772	0	-0.16666	-0.28797	-0.16666	-0.254432	-0.230259	-0.21799	-0.313871	-0.207076
SUM	-2.13219	-1.55958	-1.72649	-2.15006	-1.69574	-2.03773	-2.1384	-2.15006	-2.1025	-2.15478	-1.84622	-1.87345	-1.9356
entropy value	0.83128	0.608036	0.67311	0.838247	0.661121	0.794454	0.8337	0.838247	0.819705	0.840088	0.719788	0.730405	0.754635
1-e	0.16872	0.391964	0.32689	0.161753	0.338879	0.205546	0.1663	0.161753	0.180295	0.159912	0.280212	0.269595	0.245365	3.05718
w1	0.0551879	0.128211	0.106925	0.0529092	0.110847	0.0672338	0.0543966	0.0529092	0.0589741	0.0523069	0.0916568	0.0881841	0.0802585	1
指标	W1	W2	W
C1	0.0552	0.091	0.0731
C2	0.1282	0.0855	0.10685
C3	0.1069	0.0689	0.0879
C4	0.0529	0.0712	0.06205
C5	0.1108	0.0698	0.0903
C6	0.0672	0.0799	0.07355
C7	0.0544	0.0783	0.06635
C8	0.0529	0.0803	0.0666
C9	0.059	0.0684	0.0637
C10	0.0523	0.0836	0.06795
C11	0.0917	0.0753	0.0835
C12	0.0882	0.0628	0.0755
C13	0.0803	0.0849	0.0826

## Sheet: DEMATEL
C	C1	C2	C3	C4	C5	C6	C7	C8	C9	C10	C11	C12	C13
C1	0	3.7	0.7	0.4	1.9	1.1	2.5	0.8	3	3.8	2.3	3.3	2.6	26.1
C2	1.3	0	0.2	2.2	0.7	3.1	2.9	2.7	2.3	3.8	1.3	3.2	3.9	27.6
C3	2.3	2.3	0	3.6	3	1	0.8	3.9	3.5	1.9	1.8	2.9	1	28
C4	3.9	1.2	1.4	0	3.2	0.1	2.1	1.9	0.6	2.1	1.2	0.2	3.3	21.2
C5	2.2	1.6	2.9	0.7	0	2.5	3.6	0.9	0.8	3.4	3.6	0.2	3	25.4
C6	3.6	2.2	2.3	2.5	2.9	0	3.1	0.1	3	3.2	3.5	1.7	2.6	30.7
C7	3.8	2.4	0	2.8	1.1	1.1	0	3.8	0.6	2.6	0.8	3.9	3	25.9
C8	2.6	3.3	0.5	3.7	2	2.4	3.7	0	3.7	1	2.9	0.7	0.4	26.9
C9	2.9	0.3	0.9	1.2	0.5	3.3	1.9	1.5	0	1.9	1	1.9	1.3	18.6
C10	3.6	3.7	3	3.6	0.2	2	0.3	0.5	3.3	0	2	0.1	3.5	25.8
C11	2.5	2.6	3.1	2	2.1	2	2.9	3.3	0.5	1.4	0	1.4	3	26.8
C12	1.9	1.9	0.3	2.1	0.1	2.4	1.1	3.8	0.8	1.3	1.4	0	2.7	19.8
C13	3.6	3.4	2	1	2	0.7	1.4	3.8	3	2.7	0.8	1.2	0	25.6
SUM	34.2	28.6	17.3	25.8	19.7	21.7	26.3	27	25.1	29.1	22.6	20.7	30.3
S	0	0.108187	0.0204678	0.0116959	0.0555556	0.0321637	0.0730994	0.0233918	0.0877193	0.111111	0.0672515	0.0964912	0.0760234
0.0292398	0.0380117	0	0.00584795	0.0643275	0.0204678	0.0906433	0.0847953	0.0789474	0.0672515	0.111111	0.0380117	0.0935673	0.114035
	0.0672515	0.0672515	0	0.105263	0.0877193	0.0292398	0.0233918	0.114035	0.102339	0.0555556	0.0526316	0.0847953	0.0292398
	0.114035	0.0350877	0.0409357	0	0.0935673	0.00292398	0.0614035	0.0555556	0.0175439	0.0614035	0.0350877	0.00584795	0.0964912
	0.0643275	0.0467836	0.0847953	0.0204678	0	0.0730994	0.105263	0.0263158	0.0233918	0.0994152	0.105263	0.00584795	0.0877193
	0.105263	0.0643275	0.0672515	0.0730994	0.0847953	0	0.0906433	0.00292398	0.0877193	0.0935673	0.102339	0.0497076	0.0760234
	0.111111	0.0701754	0	0.0818713	0.0321637	0.0321637	0	0.111111	0.0175439	0.0760234	0.0233918	0.114035	0.0877193
	0.0760234	0.0964912	0.0146199	0.108187	0.0584795	0.0701754	0.108187	0	0.108187	0.0292398	0.0847953	0.0204678	0.0116959
	0.0847953	0.00877193	0.0263158	0.0350877	0.0146199	0.0964912	0.0555556	0.0438596	0	0.0555556	0.0292398	0.0555556	0.0380117
	0.105263	0.108187	0.0877193	0.105263	0.00584795	0.0584795	0.00877193	0.0146199	0.0964912	0	0.0584795	0.00292398	0.102339
	0.0730994	0.0760234	0.0906433	0.0584795	0.0614035	0.0584795	0.0847953	0.0964912	0.0146199	0.0409357	0	0.0409357	0.0877193
	0.0555556	0.0555556	0.00877193	0.0614035	0.00292398	0.0701754	0.0321637	0.111111	0.0233918	0.0380117	0.0409357	0	0.0789474
	0.105263	0.0994152	0.0584795	0.0292398	0.0584795	0.0204678	0.0409357	0.111111	0.0877193	0.0789474	0.0233918	0.0350877	0
B	0.216032	0.288445	0.130368	0.175172	0.168621	0.176475	0.232764	0.195502	0.246224	0.292524	0.202627	0.228088	0.27062
	0.271956	0.201383	0.123237	0.234631	0.149879	0.231921	0.253926	0.252905	0.240424	0.301198	0.185853	0.228852	0.312751
	0.291373	0.257956	0.114938	0.268876	0.213956	0.179605	0.204772	0.282103	0.267985	0.249944	0.202933	0.218775	0.233126
	0.287633	0.197183	0.133379	0.131891	0.193109	0.118719	0.199686	0.193934	0.159057	0.220656	0.15484	0.121776	0.253871
	0.283858	0.24087	0.196727	0.188714	0.12897	0.207351	0.265815	0.201195	0.193705	0.285789	0.242676	0.149436	0.281714
	0.353928	0.281788	0.196797	0.255966	0.225583	0.1631	0.279401	0.20516	0.273233	0.312187	0.26136	0.210247	0.304803
	0.317715	0.257593	0.105963	0.236885	0.152536	0.169209	0.167197	0.271146	0.184454	0.258607	0.164554	0.239554	0.276705
	0.297131	0.278628	0.126363	0.265462	0.185081	0.211198	0.279022	0.172776	0.264102	0.227033	0.225505	0.165698	0.218852
	0.24162	0.150887	0.106716	0.153739	0.107974	0.191618	0.176005	0.16294	0.124216	0.193018	0.135875	0.155191	0.180519
	0.314386	0.286426	0.192221	0.255806	0.136046	0.192265	0.175895	0.184365	0.259655	0.192833	0.193942	0.144167	0.289907
	0.297702	0.272728	0.19904	0.229366	0.193649	0.200404	0.258694	0.272721	0.193204	0.240265	0.151956	0.186215	0.285966
	0.224904	0.20358	0.093964	0.187136	0.104845	0.174889	0.166944	0.235499	0.157253	0.184408	0.152289	0.105638	0.225353
	0.309769	0.280069	0.160742	0.190515	0.175844	0.163815	0.207658	0.267584	0.251951	0.262568	0.16609	0.17159	0.190969
	3.70801	3.19754	1.88046	2.77416	2.13609	2.38057	2.86778	2.89783	2.81546	3.22103	2.4405	2.32523	3.32516
	R	D	N=D-R	M=D+R		W2
	3.70801	2.82346	-0.884544	6.53147	6.59109	0.0910459
	3.19754	2.98892	-0.20862	6.18645	6.18997	0.085505
	1.88046	2.98634	1.10588	4.8668	4.99086	0.0689411
	2.77416	2.36573	-0.408423	5.13989	5.15609	0.0712236
	2.13609	2.86682	0.730727	5.00291	5.056	0.0698409
	2.38057	3.32355	0.942982	5.70412	5.78154	0.0798632
	2.86778	2.80212	-0.0656595	5.6699	5.67028	0.0783262
	2.89783	2.91685	0.0190222	5.81468	5.81471	0.0803214
	2.81546	2.08032	-0.735144	4.89578	4.95067	0.068386
	3.22103	2.81791	-0.403115	6.03894	6.05238	0.0836045
	2.4405	2.98191	0.541408	5.42241	5.44937	0.0752748
	2.32523	2.2167	-0.108523	4.54193	4.54323	0.0627578
	3.32516	2.79916	-0.525994	6.12432	6.14687	0.0849096
					72.3931

## Sheet: VIKOR
	1	2	3	4	5	6	7	8	9	10	11	12	13
h1	0.9	0.7	0.5	0.5	0.5	0.7	0.7	0.7	0.7	0.7	0.5	0.5	0.7
h2	0.7	0.5	0.7	0.5	0.7	0.5	0.5	0.9	0.7	0.7	0.7	0.5	0.7
h3	0.5	0.9	0.3	0.5	0.3	0.5	0.7	0.3	0.5	0.7	0.5	0.5	0.7
h^2	0.81	0.49	0.25	0.25	0.25	0.49	0.49	0.49	0.49	0.49	0.25	0.25	0.49
	0.49	0.25	0.49	0.25	0.49	0.25	0.25	0.81	0.49	0.49	0.49	0.25	0.49
	0.25	0.81	0.09	0.25	0.09	0.25	0.49	0.09	0.25	0.49	0.25	0.25	0.49
sum	1.24499	1.24499	0.911043	0.866025	0.911043	0.994987	1.10905	1.17898	1.10905	1.21244	0.994987	0.866025	1.21244	0	0	0	0	0	0	0	0
G	0.722897	0.562254	0.548821	0.57735	0.548821	0.703526	0.631169	0.593732	0.631169	0.57735	0.502519	0.57735	0.57735
	0.562254	0.40161	0.76835	0.57735	0.76835	0.502519	0.450835	0.76337	0.631169	0.57735	0.703526	0.57735	0.57735
	0.40161	0.722897	0.329293	0.57735	0.329293	0.502519	0.631169	0.254457	0.450835	0.57735	0.502519	0.57735	0.57735
	0.72	0.56	0.55	0.58	0.55	0.7	0.63	0.59	0.63	0.58	0.5	0.58	0.58
	0.56	0.4	0.77	0.58	0.77	0.5	0.45	0.76	0.63	0.58	0.7	0.58	0.58
	0.4	0.72	0.33	0.58	0.33	0.5	0.63	0.25	0.45	0.58	0.5	0.58	0.58
max	0.72	0.72	0.77	0.58	0.77	0.7	0.63	0.76	0.63	0.58	0.7	0.58	0.58
min	0.4	0.4	0.33	0.58	0.33	0.5	0.45	0.25	0.45	0.58	0.5	0.58	0.58
MAX-MIN	0.32	0.32	0.44	0	0.44	0.2	0.18	0.51	0.18	0	0.2	0	0
（MAX-g）/max-min	0	0.5	0.5	0	0.5	0	0	0.333333	0	0	1	0	0
	0.5	1	0	0	0	1	1	0	0	0	0	0	0
	1	0	1	0	1	1	0	1	1	0	1	0	0
W	0.0731	0.1069	0.0879	0.0621	0.0903	0.0736	0.0664	0.0666	0.0637	0.068	0.0835	0.0755	0.0826		Ri	Si
Ri	0	0.05345	0.04395	0	0.04515	0	0	0.0222	0	0	0.0835	0	0		0.0835	0.24825
	0.03655	0.1069	0	0	0	0.0736	0.0664	0	0	0	0	0	0		0.1069	0.28345
	0.0731	0	0.0879	0	0.0903	0.0736	0	0.0666	0.0637	0	0.0835	0	0		0.0903	0.5387
														max-min	0.0234	0.29045	0.5	0	0.1	0.2	0.3	0.4	0.5	0.6	0.7	0.8	0.9	1
															0	0	0
															1	0.121191	0.560596	1	0.912119	0.824238	0.736357	0.648477	0.560596	0.472715	0.384834	0.296953	0.209072	0.121191
															0.290598	1	0.645299	0.290598	0.361538	0.432479	0.503419	0.574359	0.645299	0.716239	0.787179	0.85812	0.92906	1
																	h1	h2	h3
																0	0	1	0.290598
																0.1	0	0.912119	0.361538
																0.2	0	0.824238	0.432479
																0.3	0	0.736357	0.503419
																0.4	0	0.648477	0.574359
																0.5	0	0.560596	0.645299
																0.6	0	0.472715	0.716239
																0.7	0	0.384834	0.787179
																0.8	0	0.296953	0.85812
																0.9	0	0.209072	0.92906
																1	0	0.121191	1
